# Supplementary material for: Less (Transfusion) Is More—Enhancing Recovery through Implementation of Patient Blood Management in Cardiac Surgery: A Retrospective, Single-Centre Study of 1174 Patients
Source: J Cardiovasc Dev Dis. 2023 Jun 22;10(7):266. doi: 10.3390/jcdd10070266 (PMC10380242; doi:10.3390/jcdd10070266)
Supplement: Supplementary file 1 [file jcdd-10-00266-s001.zip]

Archive with 9 entries (8 files):
- Supplementary figure 3.pdf
- Supplementary table 1.pdf
- __MACOSX/
- __MACOSX/._Supplementary figure 1.pdf
- __MACOSX/._Supplementary figure 2.pdf
- __MACOSX/._Supplementary figure 3.pdf
- __MACOSX/._Supplementary table 1.pdf
- Supplementary figure 1.pdf
- Supplementary figure 2.pdf
